# Supplementary material for: Perspectives and challenges of multidisciplinary collaboration in the treatment of metastatic spinal disease: Insights from an international survey
Source: Neurooncol Pract. 2025 Sep 26;13(2):322–30. doi: 10.1093/nop/npaf102 (PMC13153715; doi:10.1093/nop/npaf102)
Supplement: npaf102_Supplementary_Data [file npaf102_supplementary_data.zip]

Archive with 4 entries (3 files):
- npaf102_Supplementary_Data/
- npaf102_Supplementary_Data/Appendix_A.docx
- npaf102_Supplementary_Data/Appendix_B.docx
- npaf102_Supplementary_Data/Appendix_C.docx
